# Supplementary material for: The FurA regulon in Anabaena sp. PCC 7120: in silico prediction and experimental validation of novel target genes
Source: Nucleic Acids Res. 2014 Feb 6;42(8):4833–46. doi: 10.1093/nar/gku123 (PMC4005646; doi:10.1093/nar/gku123)
Supplement: Supplementary Data [file supp_gku123_nar-02945-v-2013-File006.xls]

## Sheet: Predicted FurA boxes
Table S2. Genes associated with predicted FurA boxes in Anabaena sp. PCC 7120 genome (scores > 10)
No.	ORF		Synon	Protein description	Location	Predicted FurA box	Distance to ATG	Score
1	alr	0030		hypothetical protein	C	TTTTGAAATCAGAAAATAT	80	10.07
2	asr	0043		hypothetical protein	C	ATAAGAATTTTCAATAAAT	334	15.09
3	all	0048		hypothetical protein	C	AAATAAATTTTCATCAAGT	279	14.02
4	alr	0072		two-component response regulator	C	GATTAAAGTCTGAAAAAAT	170	11.73
5	alr	0114		hypothetical protein	C	ATTAATATTTTTAAAATAC	549	10.00
6	alr	0130		hypothetical protein	C	AACTAAAATTACATTAAAT	26	11.89
7	alr	0132		hypothetical protein	C	AATAAAATACAAAAAAAAT	410	10.45
8	alr	0140		periplasmic oligopeptide-binding protein of ABC transporter	C	AATTAAATTTTAATAAAAT	203	12.14
9	all	0155		hypothetical protein	C	ATATCAATCCTCATTATGT	119	10.00
10	all	0168	treZ	alpha-amylase	C	TATGAAATTCACAAATAAT	136	10.23
11	alr	0190		ABC transporter, ATP-binding protein	C	CTAAATAATCTCATTTAGT	83	11.30
12	alr	0240		malonyl coenzyme A-acyl carrier protein transacylase	C	AATTAAAAATTCAAAATGC	92	11.40
13	asr	0243		hypothetical protein	C	AATTAAAAATTCAAAAAAG	117	10.71
14	alr	0299		periplasmic polyamine-binding protein of ABC transporter	C	AAATAAATATTCTATAAAT	398	11.94
15	alr	0370		hypothetical protein	C	ATATAAATCTTTAATTAAC	266	10.17
16	alr	0397	schT	TonB dependent schizokinen transporter	C	AGATATATTTTAATAAAAT	57	11.29
17	all	0414	trpE	anthranilate synthase	C	AAATATATCTTGCTTTAGT	314	10.66
18	alr	0430		short-chain dehydrogenase	C	CGTAAAAATTTCATATAAT	584	11.24
19	all	0437		hypothetical protein	C	CTATAAAATTAGAATAAAT	23	11.59
20	asr	0460		hypothetical protein	C	TTTTATATCCTAAAAAAAT	556	10.83
21	all	0471		hypothetical protein	C	ACAAAAAATTTTAATAAAT	36	10.02
22	all	0473		probable Zinc2+/Iron2+ permease	C	ATAAAAATTTATATAAAAT	168	10.01
23	all	0481		hypothetical protein	C	AAAAATAACCTAAAAATAT	140	10.71
24	all	0496		hypothetical protein	C	AGTAAAATTTTGCGTAAAT	35	10.38
25	all	0521	patA	heterocyst pattern formation regulator PatA	C	TTTTAAATCTTGATTTAAT	34	11.62
26	all	0567		hypothetical protein	C	ATATAAATTTTTCACAAAT	77	10.08
27	asl	0572		hypothetical protein	C	ATAAAAATCTTGAATAATT	267	11.74
28	all	0591		hypothetical protein	C	TTAAAAAATCTCATTAATT	35	10.83
29	alr	0598		hypothetical protein	C	AAAAAAATACCCAAAATGT	574	11.52
30	alr	0599		1-deoxy-xylulose 5-phosphate synthase	C	AAATAAAATTACAACATAT	419	11.89
31	alr	0668		hypothetical protein	C	AGAAAAATACTGCATAAGC	69	11.41
32	all	0684		hypothetical protein	C	AAAAAAATACTCAAATAGG	180	10.80
33	all	0687C	hupL3´	[NiFe] uptake hydrogenase large subunit, Cend fragment (hupL3')	C	AGTAACATTTTCAATATAT	44	11.77
34	all	0688	hupS	[NiFe] uptake hydrogenase small subunit (hupS)	C	AGAAAAAGCCTCATTAACT	467	10.24
35	alr	0722		hypothetical protein	C	GAAAAAATTCTCAATAATT	131	11.13
36	all	0726		hypothetical protein	C	TATAAAAGTCTGATTATAT	165	12.15
37	all	0743	cyaD	adenylate cyclase	C	AATAAAATTTTGCTTTAGC	364	10.69
38	all	0833	znuA	periplasmic solute-binding protein of ABC transporter	C	AAAAGTATTCTCAAGATAT	302	11.87
39	alr	0834	oprB-1	porin; major outer membrane protein	C	AGAAAAATGCAGAAAATAT	57	10.01
40	alr	0849		hypothetical protein	C	TTCTAAATTTTGAATACAT	78	10.34
41	alr	0869	ndhF	NADH dehydrogenase subunit 5	C	TTAAAAAAACTTAATAAAT	501	10.41
						TAAAAAAGTTTAAAAAAAC	510	10.13
42	asl	0881		hypothetical protein	C	GATAAAATTCACAATTTAT	693	10.11
43	alr	0950	coxB	cytochrome c oxidase subunit II	C	TGCTAAATTTTCCTTAAAT	200	11.26
44	alr	0990	amt4	ammonium transporter	C	ATAAAAATTTTGACCAAAT	82	11.18
45	alr	0996		protease	C	AATTAAAACCGCAAAAAAC	47	10.60
46	alr	1028		hypothetical protein	C	ATATATATACTCAAAAAAC	83	13.38
47	all	1032		putative acetyltransferase	C	TTTTGAATATTGAATTAGT	91	10.55
48	all	1053		glutamyl-tRNA (Gln) amidotransferase subunit A	C	TGTTAAATTTTAAATAAAC	275	10.93
49	all	1059		sucrose synthase	C	ATTTAAATATTTAAAATAT	446	10.07
50	all	1101		TonB dependent ferrichrome-iron receptor	C	TGCTAAATCTTGATAATAT	88	10.40
51	asl	1120		hypothetical protein	C	AAAAATAGACAGAATAAAT	48	11.64
52	all	1127		NADH dehydrogenase	C	TGAAAAATTCTCAAGTAGT	425	11.40
53	alr	1166		hypothetical protein	C	TTTTAAATTTTGAATTTAC	22	11.45
54	all	1175		diguanylate cyclase/phosphodiesterase with FHA and GAF sensor	C	AACTGTATATTCAAAATAT	40	11.29
55	asl	1218		hypothetical protein	C	TTTTGAATTTTGAATTTAT	579	11.45
56	alr	1244		shikimate kinase	C	TTAAAAATTTACATCAAGT	442	10.78
57	asr	1275		hypothetical protein	C	AAAAATATTCAAAATTAAT	1014	10.92
58	alr	1308		two-component sensor histidine kinase	C	AGATAAAGTCTAAAAATGT	162	10.34
59	all	1321		hypothetical protein	C	AGCTAAAATATCAAAAAAC	31	10.18
60	alr	1334		ABC transporter, permease protein	C	TTTTATAGCTTCAACAAAT	147	11.01
61	all	1345		glycosyl transferase	C	AATAAAATATTTAATTAAT	489	10.97
62	asl	1429		hypothetical protein	C	AAATCTATTCTGAATTTAT	27	11.00
63	alr	1443		hypothetical protein	C	AATAATATTTAAAAAAAAT	146	10.92
						AAAAAAAGCTTTAAATAAT	159	10.13
64	alr	1534		hypothetical protein	C	ATTTAATTTTTGAAAATAT	236	10.57
65	all	1597	desB	omega-3 fatty acid desaturase	C	TTCTGTAAATTCAATAAAT	299	10.25
66	alr	1615		subtilisin (serin-protease)	C	ATTTATATTTTGGAAAAAT	119	11.24
67	all	1651		transcriptional regulator	C	AATTAAATTTTCAATAATT	1013	13.43
68	all	1691	furA	ferric uptake regulator	C	ATAAATATTCTCAATAAGC	90	14.61
						TGTTATATTCTCAATTAAC	42	12.95
69	alr	1698		hypothetical protein	C	AAATATATTTACAATTCAT	243	10.27
70	all	1704		two-component response regulator	C	TACAAAATTCAAAATAAAT	347	10.35
71	alr	1728		Fox gene with unknown function	C	AAATAAAGATACAAAAAAT	205	11.85
						TAATGAATACCCAATAAGT	531	10.07
72	all	1730		similar to HetF	C	GATAAAAACCTGAAATAAT	345	10.45
73	asr	1734		heterocyst differentiation negative regulator Asr1734	C	TAATAAAATCAAAAAAAAT	388	10.46
74	all	1738		carboxyl-terminal protease	C	TGTCAAAATCACAATAAAT	33	10.03
75	all	1774	xseA	exodeoxyribonuclease VII large subunit	C	ATAAAAATATTCATAAAAC	375	12.36
76	alr	1803		gamma-tocopherol methyltransferase	C	AATTAAAAATTCAATATTT	216	10.13
77	all	1804		two-component hybrid sensor and regulator	C	AAAAAAATACTCAATATGT	1004	14.29
						AACAAAATTTTCAATTTAT	1258	13.48
78	alr	1805		hypothetical protein	C	AATTAAAATCTTCTTAAAT	948	10.28
79	all	1875		hypothetical protein	C	TGAAGTATCTTGATTTAAT	172	10.39
80	alr	1878	hemC	porphobilinogen deaminase	C	AATAGAAATCAGAAAATGT	122	11.08
81	all	1897	ho1	heme oxygenase 1	C	ATATAAATTCTCATCAAAT	107	14.34
82	asr	1899		hypothetical protein	C	AATAAAATCTTCATAAAAT	149	14.34
83	alr	1920		hypothetical protein	C	CTTTGTAATCACAATAAAT	40	10.78
84	all	1981		hypothetical protein	C	AGTTATAACCTCAGTAAAT	343	10.93
						ATAAAAATTCTCAATAATA	555	10.32
85	alr	1982		putative sugar kinase	C	ATAAAAATTCTCAATAGAT	119	13.37
86	alr	2087	rbpA2	RNA-binding protein RbpA2	C	AATTAAAGTCTCCAAAAAG	391	10.27
87	all	2113		Na+/H+ antiporter	C	ATATAAATTCTGCATATCT	21	10.28
88	all	2134		hypothetical protein	C	AGATTTATCTTGAATTAAT	1003	10.06
89	asl	2254	gvpA	gas vesicle protein GvpA	C	ATTAAAACTCTCATTTAGT	174	10.75
90	asr	2255		hypothetical protein	C	ATAAAAAGCTTTAAAAAAT	350	10.51
91	all	2263		heat shock protein X	C	TTTTAAATTTTGAATTAAA	189	10.27
92	asl	2301	patS	heterocyst-inhibiting signaling peptide; PatS	C	AGAAATTTTTTCATAAAGT	796	10.36
93	alr	2361		hypothetical protein	C	AGATAAAAACACAATATAC	68	10.50
94	all	2371		hypothetical protein	C	CATAAAAATTTCCTTAAAT	281	11.41
95	alr	2405	isiB	flavodoxin	C	AAATAAATATTCAATAAGT	231	14.83
						CAAAATAGTCTCAATAAAT	277	13.87
96	alr	2411		serine/threonine kinase	C	AACAAAATTCAAAAAAAGT	270	10.45
97	all	2416		hypothetical protein	C	AATCAAAAATTCAATTAAT	327	10.34
						TAATAAATTATAAAAAAAT	371	10.02
98	alr	2426		hypothetical protein	C	AAATAAAATCGCAAATAAT	262	11.72
99	all	2439		hypothetical protein	C	ATAAATTTTCACAAAAAAT	147	10.58
100	all	2457		HNH endonuclease	C	AGTAAAATTTTGAAATTTT	316	10.00
101	alr	2463		hypothetical protein	C	TAATATTTTTTCAAAAAAT	729	11.65
102	all	2573		hypothetical protein	C	ATTAAAATATTCAAGAAAC	426	10.55
103	all	2586		iron(III) dicitrate ABC transport system, permease protein	C	TACAAAAAGTTGAAAAAAT	217	10.03
104	alr	2595		transcriptional regulator	C	ATTTAAATATTTAATAAAT	43	11.36
105	all	2604		hypothetical protein	C	AAATATATTCGCATTAAAT	510	12.35
106	all	2649		non-ribosomal peptide synthetase	C	AATAGAAACTTGCAATAAT	110	10.23
107	all	2658		hypothetical protein	C	AGATAAATTTGCAACTAAT	103	10.49
108	all	2661		hypothetical protein	C	ATAATTATTCTCAATAAAT	417	12.89
109	all	2677		hypothetical protein	C	ATAAAATTTCTCAATAATT	144	10.05
110	all	2699	aphC	two-component sensor histidine kinase	C	ATTTAAAATTTAAAAATAT	74	10.66
111	alr	2746		hypothetical protein	C	TACAAAATTCAAAATAAAT	157	10.35
112	all	2777	rbpE	RNA-binding protein RbpE	C	AACAAAAATTTCAATACAT	154	11.45
113	alr	2817	hetC	heterocyst differentiation protein	C	TATAAAATTTTCCTTAAGT	818	12.37
114	alr	2822		hypothetical protein	C	AATTGAATTATCAATTTAT	353	10.84
115	all	2846		GMP synthase	C	ATAAATAATCCCCATAAAT	211	10.13
116	asl	2855		hypothetical protein	C	TAAAAAATTCTCATTATCT	541	11.29
117	all	2869		hypothetical protein	C	ATCACTATTTTCAATTAAT	80	10.16
118	all	2900		cation efflux system protein	C	AAATAGATATTCAATTAAC	135	10.22
119	all	2931		hypothetical protein	C	TAATAAACTCTCAAAATAT	57	12.04
120	asr	2939		hypothetical protein	C	TTTTGAATTTTCAATTAGT	63	12.47
121	all	2981	pbpH	Class A high-molecular-weight penicillin-binding protein	C	TAATATAATTGCAAAAAAT	81	10.93
122	alr	3003		hypothetical protein	C	AGCAATAATTTCCAAAAAT	34	11.53
123	asr	3089		transglycosylase-associated protein	C	TTTTATATTCTGATTTAGC	192	10.97
124	alr	3150		hypothetical protein	C	CACAAAAGTTTGCATAAAT	359	10.41
125	alr	3165	asr	bacteriorhodopsin	C	ATAAATATTTTCATTTCAT	118	10.37
126	alr	3195		hypothetical protein	C	ACTTAAATTCAGAATTAAT	64	10.86
127	alr	3238		hypothetical protein	C	TATAAAAAATTCAAAAAAT	240	13.08
						TAAAAAATTCAAAAAATAT	238	10.28
128	alr	3242	hutA2	TonB dependent heme transport protein	C	ATTAAAAACCACCAAAAAT	164	10.84
129	all	3267		hypothetical protein	C	TACTAAAAATTCAAAAAAT	33	12.12
130	asr	3342		acyl carrier protein	C	AACAGTATTTACAAAATGT	309	10.49
131	all	3348		two-component response regulator	C	TGATAAATCTTGATATTAT	202	10.60
132	alr	3384		transposase	C	AATAAAATTAACCAAAAAT	317	10.13
133	all	3396	srpB	sulfur-regulated protein SrpB	C	AAAAAAATACCCAAAATGT	574	10.65
134	alr	3402		nucleoside diphosphate kinase	C	AATAAAAATTTTATTAAGT	129	11.08
135	all	3410		NAD(P) transhydrogenase subunit alpha	C	AATAGAATTTGCAATATGT	168	10.58
136	alr	3442		two-component hybrid sensor and regulator	C	AGAAGAATTTTGAATTGAT	204	10.37
137	all	3459		hypothetical protein	C	AAAAATAATCTCATTTAAT	127	13.85
138	all	3516		hypothetical protein	C	ATAACAATCCTCAATTTAT	209	10.48
139	alr	3524		hypothetical protein	C	AAAAAAATTGACAAATTAT	130	10.11
140	all	3564		two-component sensor histidine kinase	C	TTATAAATTTACATAAAGT	359	11.73
141	alr	3573		FO synthase subunit 1	C	AAAAAACTTTACAAAATAT	130	10.20
142	all	3632	avaIM	site-specific DNA-methyltransferase	C	ATTATTATTTACAATAAAT	199	10.38
143	all	3682		transposase	C	CTTAAAAATTTGAATTTGT	354	10.55
144	all	3687		hypothetical protein	C	AAATATAAATAGAAAAAAT	254	11.48
145	all	3787		hypothetical protein	C	AAAAAAATATCCAAAATGT	284	10.17
146	alr	3812		mutator MutT protein	C	AGTTATATTTTTAATAAGT	252	11.84
147	alr	3863		hypothetical protein	C	AAATAAATACTGAATCAGT	53	11.61
148	all	3895	flv3a	probable flavodiiron protein	C	ATAAAAATTTACAAATATT	73	10.01
149	all	3903		ArsR family transcriptional regulator	C	AAAAATATACTGAAATTGC	27	11.02
150	all	4003		photosystem II CP43 protein PsbC homolog	C	ATATAAATAGTCAATAAGT	67	11.63
151	alr	4086		hypothetical protein	C	TTTAGCAATTTCAATAAAT	132	10.08
152	alr	4119		hypothetical protein	C	TTTAATATTCAGATAAAAT	381	11.46
153	all	4163		hypothetical protein	C	AATAGTATTTTAAATTAAT	207	10.91
154	all	4220		hypothetical protein	C	AGTCAAATACTGAAAAAGT	272	10.82
155	all	4246		potassium-dependent ATPase subunit A	C	ATTAAATTTCTGATTAAAT	415	11.32
156	alr	4258		hypothetical protein	C	ATTTAGATTTTCATTAAGC	799	10.27
157	all	4307		radical SAM protein	C	TATTAAATTCATAATTAAT	333	10.28
158	asl	4317		hypothetical protein	C	TATTAAACTCACATTAAAT	220	10.28
159	alr	4323		hypothetical protein	C	ATATATATTTTAAAAATAT	142	11.29
160	all	4349		hypothetical protein	C	TATAATAATCACAATTTAT	45	10.98
161	alr	4359		hypothetical protein	C	TAAGATATTCTGAATATAT	127	11.56
162	alr	4363		hypothetical protein	C	TATAAAATTTTGGATAAAT	452	11.78
163	all	4379		peptide-chain-release factor 3	C	TTTTAAATTCTCAATTTTT	509	10.38
164	alr	4394		hypothetical protein	C	ATTTGTATTCTGAATAATT	34	11.29
165	all	4423		hypothetical protein	C	GAATAAATTTTAAAAAAAT	57	10.39
166	all	4424		glycosyl transferase	C	AAATCAAATCTGCAAAAAT	78	10.65
167	all	4450		ribonuclease II	C	ATCTAAAATCTCAATTAGT	124	13.01
168	all	4465		transposase	C	TAATAAAGTTTGAATATAT	172	12.96
169	alr	4504		hypothetical protein	C	AAATAAAATCACAAATTGC	260	10.80
170	all	4541		hypothetical protein	C	ATATAAATTCAGAAATAGT	112	12.58
171	alr	4585		periplasmic phosphate-binding protein of ABC transporter	C	AATTAAATTCAGAATTAAT	82	13.70
172	all	4630		hypothetical protein	C	CAAAATATACAGATAAAAT	519	10.35
173	alr	4670		ribose-phosphate pyrophosphokinase	C	AGTTAAATCCACCAAATAT	60	10.67
174	alr	4691		hypothetical protein	C	TTTTGAATTTTGAATTTGT	39	10.97
175	all	4757		hypothetical protein	C	TAATTAATTTTCAAAATAT	59	11.39
176	all	4760		hypothetical protein	C	AACAAAATATTGAATAATT	39	10.56
177	all	4768		hypothetical protein	C	AATAAAATCTTCATCAAAT	604	13.38
178	asr	4775	psaK	Photosystem I subunit X	C	AGAAATATCCTGATTATAT	53	12.74
179	alr	4787		hypothetical protein	C	AATAAAATCTTCATCAAAT	115	13.38
180	alr	4794		hypothetical protein	C	TTAAAAATACACAATAAAT	136	12.55
181	all	4828	rfbD	GDP-D-mannose dehydratase	C	AGAAAAATCTTGGTAAAAT	242	10.12
182	all	4861	pepC	phosphoenolpyruvate carboxylase	C	AAAAATATACTTCAAAAAT	232	10.24
183	all	4896		hypothetical protein	C	AAATGCAATCTCAATATAT	610	11.29
						ATAAATAATCTCTAATAGT	240	10.12
184	all	4963	cyaC	adenylate cyclase carring two-component sensor and regulator domains	C	AAATAAAATTTACTTAAAT	311	10.07
185	alr	4964		hypothetical protein	C	ATATAAATATTCAACTAGC	305	10.93
186	alr	4965		hypothetical protein	C	TTAAAAAGTTTGCAAAAAC	19	10.30
187	all	5040		hypothetical protein	C	AGATAATTTCTCAAAAAAT	565	12.82
188	asl	5041		hypothetical protein	C	TTTTATATTTTCAAAGAAT	121	11.02
189	alr	5066		UDP-N-acetylenolpyruvylglucosamine reductase	C	TAAAAATTTCACAATTAAT	29	10.10
190	alr	5086		hypothetical protein	C	AATAAAAGTTTGCATATAC	21	10.76
191	asr	5139		hypothetical protein	C	AATAAAAGTTTGCATTAAT	144	11.78
192	asr	5144		hypothetical protein	C	AATAAAATTTATATAAAAT	235	10.38
193	asr	5146		hypothetical protein	C	ATAAATATTTTGATTTTAT	102	12.08
						AATAAAAATCTGAAATGAT	127	11.12
194	all	5246		hypothetical protein	C	TTTTAAATTTACAAAAAGC	57	11.46
						AAAAAAATTTTAAATTTAC	64	10.63
195	all	5258		riboflavin synthase alpha chain	C	AAATAAAGTCAGAAAATAT	107	12.26
196	all	5264		hypothetical protein	C	AAATAAAGTCACAATAAAA	21	10.81
197	asl	5325		hypothetical protein	C	ATAAAAAATCTGACTTTAT	310	10.00
198	alr	5329		hypothetical protein	C	ATATATATTTTCCACTAGT	274	11.14
199	asr	5349		hypothetical protein	C	AAAAATAATTTAAACAAAT	38	11.15
200	all	5371		putative alkylhydroperoxidase	C	GACAAAATATTGAATAAAT	411	10.56
201	all	7071		exodeoxyribonuclease V, alpha chain	alpha	AAAAAAAGTTACAATAATT	158	10.51
202	alr	7204		hypothetical protein	alpha	TCATAAAATTACAAAAAAT	276	10.19
203	all	7227		hypothetical protein	alpha	AATTATATTTACATTAAAT	389	13.22
						TTTAGAAGTCAGAATAAAT	329	10.78
204	asl	7322		hypothetical protein	alpha	AGAAAAATACTCAAATTAT	410	12.84
205	alr	7336		hypothetical protein	alpha	TTAAAATTTCTGATTAAAT	520	10.74
206	all	7347		hypothetical protein	alpha	AAGAAGATTCTCATTAAAT	82	10.32
207	all	7584		two-component response regulator	beta	AAAAAAATTCTGTAAAATT	98	10.06
208	asl	7641		thioredoxin	beta	AATTATATATCCAATAAAT	123	11.19
209	alr	7649		hypothetical protein	beta	AGTAAAATTTTTATAAAAT	170	11.50
210	alr	7656		hypothetical protein	beta	TAATTTATTTTGAATAAAC	176	10.70
211	all	8046		hypothetical protein	gamma	TTCTGAATTCTTAAAAAAT	112	10.18
212	asl	8505		hypothetical protein	delta	GAAAATATTGTCAATAAAT	407	10.65
213	alr	8543		hypothetical protein	delta	AATAATATTTTCAAAGTGT	102	11.01
214	all	8559		transposase	delta	AATTATAGTTGCAATTAAT	168	10.17
215	alr	8560		RNA-directed DNA polymerase (reverse transcriptase)	delta	AATTATAGTTGCAATTAAT	642	10.17
